# Supplementary material for: The common house spider, Parasteatoda tepidariorum, maintains silk gene expression on sub-optimal diet
Source: PLoS One. 2020 Dec 9;15(12):e0237286. doi: 10.1371/journal.pone.0237286 (PMC7725297; doi:10.1371/journal.pone.0237286)
Supplement: S1 File — Includes separate sheets for each gene in each gland type including raw Cq for all technical replicates and calculations for estimating absolute abundance. (XLSX) [file pone.0237286.s001.xlsx]

## Sheet: MaSp1 in major ampullate
The common house spider, Parasteatoda tepidariorum, maintains silk gene expression on sub-optimal diet. By Jeremy Miller, Jannelle Vienneau-Hathaway, Enkhbileg Dendev, Merrina Lan, and Nadia A. Ayoub
PM202 (MaSp1 cDNA clone): stock concentration = 2.525*10^-7
PM202 (MaSp1 cDNA clone): total length = 5173bp (1876 cDNA + 3297 plasmid)
PM202 (MaSp1 cDNA clone): # molecules / ul stock = 44535706880; 2 ul diluted cDNA used in reactions for standard curve
PM202 (MaSp1 cDNA clone), linear regression for standard curve: Cq = -3.1905*(log dilution) + 2.4726
Group	Major Ampullate Sample	Cq	Average Cq	Average Cq	Average Log Dilution (dilution is of MaSp1 cDNA clone)	Average Dilution (dilution of MaSp1 cDNA)	Average Number Copies / 2 ng RNA
A	10	15.4881	16.2117	16.2117	-4.30626	4.9402e-05	4.40031e+06
		16.1689
		15.4433
		16.15
		16.93
		17.09
	11	14.4975	14.6766	14.6766	-3.82509	0.000149591	1.33243e+07
		14.6822
		14.85
	17	14.633	16.6592	16.6592	-4.44651	3.57674e-05	3.18586e+06
		15.434
		14.7257
		18.16
		18.49
		17.76
		15.79
		19.96
		14.98
	19	16.1177	16.3811	16.3811	-4.35934	4.3718e-05	3.89402e+06
		16.3273
		16.6983
	21	16.6827	16.3232	16.3232	-4.3412	4.55826e-05	4.06011e+06
		15.5168
		15.9497
		15.44
		16.48
		17.87
	24	16.4635	17.3882	17.3882	-4.67502	2.1134e-05	1.88243e+06
		16.8916
		17.1844
		17.42
		19.09
		17.28
B	30	18.5108	17.002	17.002	-4.55397	2.79277e-05	2.48756e+06
		17.368
		17.2433
		16.4
		16.43
		16.06
	31	17.4102	16.9126	16.9126	-4.52593	2.97902e-05	2.65345e+06
		18.3586
		16.9166
		16.21
		16.7
		15.88
	36	16.4112	16.3887	16.3887	-4.36171	4.34796e-05	3.87279e+06
		16.5213
		16.2335
	37	16.18	17.0117	17.0117	-4.55699	2.7734e-05	2.47031e+06
		16.35
		17.07
		16.18
		16.35
		17.07
		17.97
		17.74
		17.42
		16.27
		17.31
		18.23
	52	17.5179	18.2763	18.2763	-4.95335	1.1134e-05	991719
		19.4534
		17.53
		17.84
		19.04
C	40	15.6022	16.0242	16.0242	-4.24749	5.65602e-05	5.03789e+06
		16.1034
		16.367
	46	17.97	18.4633	18.4633	-5.01198	9.72784e-06	866473
		18.38
		19.04
	48	18.3811	18.5452	18.5452	-5.03766	9.16946e-06	816737
		20.3251
		16.88
		18.01
		19.13
	50	17.056	17.024	17.024	-4.56086	2.74881e-05	2.4484e+06
		16.93
		17.11
		17
	53	15.8832	17.2493	17.2493	-4.63148	2.33627e-05	2.08095e+06
		16.7212
		16.0895
		17.39
		17.54
		18.42
		17.72
		18.25
		17.23

## Sheet: MaSp1 in minor ampullate
PM202 (MaSp1 cDNA clone): stock concentration = 2.525*10^-7
PM202 (MaSp1 cDNA clone): total length = 5173bp (1876 cDNA + 3297 plasmid)
PM202 (MaSp1 cDNA clone): # molecules / ul stock = 44535706880; 2 ul diluted cDNA used in reactions for standard curve
PM202 (MaSp1 cDNA clone), linear regression for standard curve: Cq = -3.1905*(log dilution) + 2.4726
	Minor Ampullate Sample	Cq (1st run)	Cq (2nd run)	Average Cq	Average Log Dilution (dilution of MaSp1 cDNA clone)	Average Dilution (dilution of MaSp1 cDNA)	Number of copies / 2 ng RNA
A	11	16.3737		16.8537	-4.50643	3.11584e-05	2.77532e+06
		17.0499
		17.1377
A	17	21.0218		21.388	-5.92759	1.18143e-06	105232
		21.5685
		21.5737
A	21	23.0517		23.2845	-6.52203	3.00587e-07	26773.7
		23.3465
		23.4554
A	24	29.1541	29.57	29.7697	-8.55468	2.78815e-09	248.345
		29.9093	29.87
		30.2749	29.84
B	30	24.9664		25.1197	-7.09724	7.99399e-08	7120.36
		25.0355
		25.3574
B	31	30.2465	30.5	31.0786	-8.96492	1.08413e-09	96.565
		32.5258	30.67
		31.2491	31.28
B	32	30.0993	30.36	30.4132	-8.75636	1.75244e-09	156.092
		30.5109	30.99
		29.7688	30.75
B	36	18.9489		19.5501	-5.35154	4.45102e-06	396459
		19.6256
		20.0758
B	37	22.6634		23.1986	-6.4951	3.19818e-07	28486.6
		22.8251
		24.1074
C	44	20.0993		20.2883	-5.58292	2.61263e-06	232711
		20.5977
		20.168
C	46	29.4351	29.18	29.7095	-8.5358	2.91203e-09	259.379
		30.7079	29.15
		30.3639	29.42
C	48	18.8172		19.2274	-5.2504	5.61825e-06	500426
		19.5411
		19.3239
C	50	-	31.37	31.3833	-9.06044	8.70082e-10	77.4994
		-	31.1
		-	31.68
C	53	17.8697	17.65	19.2459	-5.2562	5.54371e-06	493786
		21.2585	17.58
		22.5672	18.55

## Sheet: MaSp2 in major ampullate
PM250 (MaSp2 cDNA clone): stock concentration = 2.3*10^-7 g/ul
PM250 (MaSp2 cDNA clone): total length = 5922 bp (2625 cDNA + 3297 plasmid)
PM250 (MaSp2 cDNA clone): # molecules / ul stock = 38729571917; 2 ul diluted cDNA used in reactions for standard curve
PM202 (MaSp1 cDNA clone), linear regression for standard curve: Cq = -3.4318*(log dilution) + 2.0467
Group	Major Ampullate Sample	Cq		Average Cq	Log Dilution (dilution of MaSp2 cDNA)	Dilution (of MaSp2 cDNA)	# starting molecules in 2 ul of PM250	Number (copies/2ul)
A	10	16.4012	16.4081	16.4081	-4.18481	6.53421e-05	77459143834	5.06134e+06
		16.5115
		16.3116
	11	15.6793	16.0648	16.0648	-4.08477	8.2267e-05	77459143834	6.37233e+06
		16.62
		16.22
		15.74
	17	15.838	15.7816	15.7816	-4.00223	9.94871e-05	77459143834	7.70619e+06	Note:1/17/2020 Merrina found some calculations used values from other rows
		16.2013
		15.51
		16.1
		15.66
		15.38
	19	16.6466	17.0035	17.0035	-4.35829	4.38237e-05	77459143834	3.39454e+06
		17.0734
		17.2904
	21	15.6777	15.783	15.783	-4.00264	9.93943e-05	77459143834	7.699e+06	Note: 12July19 - Merrina noted this is identical to 30 - error!!!!
		15.8321
		15.8391
A	24	17.6585	17.7585	17.7585	-4.5783	2.6406e-05	77459143834	2.04539e+06
		17.7753
		17.8417
B	30	16.1254	16.1163	16.1163	-4.09977	7.94741e-05	77459143834	6.156e+06
		16.2459
		15.9776
	31	15.4818	17.038	17.038	-4.36835	4.28201e-05	77459143834	3.31681e+06
		16.5885
		17.2518
		18.56
		18.04
		17.94
		16.93
		15.92
		16.63
	36	19.2445	19.5583	19.5583	-5.10274	7.89332e-06	77459143834	611410
		20.1166
		18.5434
		18.82
		19.44
		19.86
		20.58
		18.89
		20.53
	37	17.7531	17.5839	17.5839	-4.52741	2.96884e-05	77459143834	2.29964e+06
		17.5899
		17.4086
B	52	18.4758	18.7514	18.7514	-4.86763	1.35635e-05	77459143834	1.05062e+06
		19.2067
		18.5718
C	40	18.3667	19.3042	19.3	-5.02748	9.38689e-06	77459143834	727100
		19.219
		18.566
		19.07
		18.88
		19.6
		19.7
		20.16
		19.12
		20.36
	46	17.38	17.4726	17.4726	-4.49499	3.19898e-05	77459143834	2.4779e+06
		17.5519
		17.4859
	48	18.5358	18.7048	18.7048	-4.85405	1.39942e-05	77459143834	1.08398e+06
		18.8956
		18.6831
	50	16.4026	16.3804	16.3804	-4.17674	6.65667e-05	77459143834	5.1562e+06
		16.5737
		16.1651
C	53	17.473	18.2286	18.2286	-4.71528	1.92626e-05	77459143834	1.49207e+06
		17.9913
		18.2959
		18.65
		18.82
		17.98
		18.39

## Sheet: MaSp2 in minor ampullate
PM250 (MaSp2 cDNA clone): stock concentration = 2.3*10^-7 g/ul
PM250 (MaSp2 cDNA clone): total length = 5922 bp (2625 cDNA + 3297 plasmid)
PM250 (MaSp2 cDNA clone): # molecules / ul stock = 38729571917; 2 ul diluted cDNA used in reactions for standard curve
PM202 (MaSp1 cDNA clone), linear regression for standard curve: Cq = -3.4318*(log dilution) + 2.0467
	Minor Ampullate Sample	Cq (1st run)	Cq (2nd run)		Average Log Dilution (dilution of MaSp2 cDNA clone)	Average Dilution (dilution of MaSp2 cDNA)	Number molecules / 2 ng RNA
A	11	16.2714		16.7175	-4.27495	5.30947e-05	4.11267e+06
		16.9295
		16.9515
A	17	22.2265		22.4544	-5.94666	1.13068e-06	87581.6
		22.372
		22.7648
A	21	21.6213		22.2432	-5.8851	1.30287e-06	100919
		23.0322
		22.076
A	24	28.9868		29.0486	-7.86816	1.3547e-08	1049.34
		28.9876
		29.1715
B	30	25.0154		25.2836	-6.77106	1.69409e-07	13122.3
		25.4054
		25.4302
B	31	31.2269	31.3	31.6082	-8.61399	2.43229e-09	188.403
		31.936	31.17
		32.0061	32.01
B	32	31.5731	31.62	31.8801	-8.69323	2.0266e-09	156.978
		31.5893	31.57
		32.6184	32.31
B	36	19.9731		20.7542	-5.45121	3.53828e-06	274072
		20.477
		21.8123
B	37	23.0528		23.62	-6.28628	5.17268e-07	40067.1
		23.3036
		24.5036
C	44	19.496		20.3032	-5.3198	4.78852e-06	370915
		20.243
		21.1705
C	46	30.1858		31.5881	-8.60814	2.46526e-09	190.957
		30.3697
		34.2088
C	48	19.7836		20.7554	-5.45158	3.53524e-06	273837
		21.004
		21.4788
C	50	-	37.89	36.6133	-10.0724	8.4635e-11	6.55576
		-	35.76
		-	36.19
C	53	16.7318		18.0292	-4.65717	2.20208e-05	1.70572e+06
		18.966
		18.3897

## Sheet: MiSp in minor ampullate
PM261 (MiSp cDNA clone): stock concentration = 2.459*10^-7
PM261 (MiSp cDNA clone): total length = 5207 bp (1910 cDNA + 3297 plasmid)
PM261(MiSp cDNA clone): # molecules / ul stock = 43088402890; 2 ul diluted cDNA used in reactions for standard curve
PM261 (MiSp cDNA clone), linear regression for standard curve: Cq = -3.4567*(log dilution) + 0.4736
Group	Minor Ampullate Sample	Cq	Average Cq		Average Log Dilution (dilution of MiSp cDNA)		Average Dilution (dilution of MiSp cDNA)		Average number molecules / 2 ng RNA
A	11	17.02	16.8567		-4.73951		1.82175e-05		1.56993e+06
		16.51
		17.04
A	17	15.38	15.57		-4.36729		4.29253e-05		3.69916e+06
		15.78
		15.55
A	21	16.22	16.2167		-4.55436		2.79021e-05		2.40451e+06
		16.41
		16.02
A	24	17.85	17.85		-5.02688		9.39993e-06		810056
		17.81
		17.89
B	30	17.73	17.4733		-4.91791		1.20807e-05		1.04108e+06
		17.57
		17.12
B	31	17.47	17.2267		-4.84655		1.42381e-05		1.22699e+06
		17.29
		16.92
B	32	18.27	18.4933		-5.21299		6.12368e-06		527719
		18.46
		18.75
B	36	16.99	17.3533		-4.88319		1.3086e-05		1.12771e+06
		17.51
		17.56
B	37	16.64	16.8533		-4.73855		1.8258e-05		1.57342e+06
		16.66
		17.26
C	44	17.1	17.36		-4.88512		1.3028e-05		1.12271e+06
		17.03
		18.08
		17.18
		17.17
		17.6
C	46	18.39	18.7033		-5.27374		5.32428e-06		458830
		18.5
		19.22
C	48	20.05	20.1067		-5.67971		2.09067e-06		180168
		20.26
		20.01
C	50	18.63	18.5667		-5.2342		5.83174e-06		502560
		18.3
		18.77
C	53	17.06	17.1133		-4.81376		1.53546e-05		1.32321e+06
		17.15
		17.13

## Sheet: Actin in major ampullate
PM225 (actin cDNA clone): stock concentration = 1.934*10^-8 g/ul
PM225 (actin cDNA clone): total length = 4800 bp (1500 cDNA + 3297 plasmid)
PM225 (actin cDNA clone): # molecules / ul stock = 3676246959; 2 ul diluted cDNA used in reactions for standard curve
PM225 (MiSp cDNA clone), linear regression for standard curve: Cq = -3.3717*(log dilution)+3.1817
	Major Sample	Cq	Average Cq		Average Log Quantity		Average Quantity		Average Number (copies/2ul)
A	Major 10	20.95	20.94		-5.26687		5.40918e-06		39771
	Major 10	20.97
	Major 10	20.91
A	Major 11	26.04	27.27		-7.14426		7.17365e-08		527.442
	Major 11	26.43
	Major 11	29.34
A	Major 17	26.38	27.35		-7.16799		6.79225e-08		499.4
	Major 17	27.35
	Major 17	28.31
A	Major 19	21.91	21.98		-5.57532		2.65878e-06		19548.6
	Major 19	21.95
	Major 19	22.07
A	Major 21	23.98	24.6		-6.35237		4.44248e-07		3266.33
	Major 21	24.58
	Major 21	25.23
A	Major 24	N/A	N/A
	Major 24	N/A
	Major 24	N/A
B	Major 30	24.22	25.52		-6.62523		2.3701e-07		1742.61
	Major 30	24.25
	Major 30	28.09
B	Major 31	22.47	23.01		-5.8808		1.31582e-06		9674.59
	Major 31	22.44
	Major 31	24.11
B	Major 36	26.62	28.41		-7.48237		3.29331e-08		242.14
	Major 36	27.55
	Major 36	31.06
B	Major 37	38.68	38.77		-10.555		2.78611e-11		0.204848
	Major 37	37.28
	Major 37	40.35
C	Major 40	31.69	34.51		-9.29154		5.11041e-10		3.75743
	Major 40	36.91
	Major 40	34.94
C	Major 46	27.26	28.47		-7.50016		3.16109e-08		232.419
	Major 46	27.58
	Major 46	30.58
C	Major 48	39.15	37.89		-10.294		5.08152e-11		0.373619
	Major 48	38.98
	Major 48	35.55
C	Major 50	N/A	N/A
	Major 50	N/A
	Major 50	N/A
B	Major 52	23.82	24.89		-6.43838		3.64431e-07		2679.48
	Major 52	25.42
	Major 52	25.43
C	Major 53	25.51	25.54		-6.63117		2.33795e-07		1718.97
	Major 53	25.78
	Major 53	25.33

## Sheet: Actin in minor ampullate
PM225 (actin cDNA clone): stock concentration = 1.934*10^-8 g/ul
PM225 (actin cDNA clone): total length = 4800 bp (1500 cDNA + 3297 plasmid)
PM225 (actin cDNA clone): # molecules / ul stock = 3676246959; 2 ul diluted cDNA used in reactions for standard curve
PM225 (MiSp cDNA clone), linear regression for standard curve: Cq = -3.3717*(log dilution)+3.1817
Group	Minor Sample	Cq	Average Cq	Log Quantity	Average Log Quantity	Quantity	Average Quantity	Number (copies/2ul)	Average Number (copies/ul)	Average Number (copies/2ul)
A	Minor 11	24.26	24.11		-6.20705		6.20802e-07		2282.22	4564.44
A	Minor 11	24.26
A	Minor 11	23.82
A	Minor 17	23.51	23.65		-6.07062		8.49929e-07		3124.55	6249.1
A	Minor 17	24.08
A	Minor 17	23.37
A	Minor 21	22.88	22.75		-5.80369		1.57149e-06		5777.17	11554.3
A	Minor 21	22.87
A	Minor 21	22.51
A	Minor 24	25.51	25.88		-6.732		1.85351e-07		681.397	1362.79
A	Minor 24	26.09
A	Minor 24	26.04
B	Minor 30	23.94	24.14		-6.21594		6.08213e-07		2235.94	4471.88
B	Minor 30	24.39
B	Minor 30	24.07
B	Minor 31	24.05	23.64		-6.06765		8.55753e-07		3145.96	6291.92
B	Minor 31	23.53
B	Minor 31	23.32
B	Minor 32	24.51	24.78		-6.40576		3.92862e-07		1444.26	2888.52
B	Minor 32	25.42
B	Minor 32	24.41
B	Minor 36	24.58	24.84		-6.42355		3.7709e-07		1386.28	2772.55
B	Minor 36	25.04
B	Minor 36	24.89
B	Minor 37	23.21	23.36		-5.98461		1.03608e-06		3808.88	7617.76
B	Minor 37	23.59
B	Minor 37	23.28
C	Minor 44	24.6	24.08		-6.19815		6.33652e-07		2329.46	4658.92
C	Minor 44	24.06
C	Minor 44	23.58
C	Minor 46	26.07	25.9		-6.73794		1.82837e-07		672.153	1344.31
C	Minor 46	25.82
C	Minor 46	25.81
C	Minor 48	24.81	25.01		-6.47397		3.35757e-07		1234.33	2468.65
C	Minor 48	25.36
C	Minor 48	24.86
C	Minor 50	25.99	26.46		-6.90402		1.24731e-07		458.543	917.086
C	Minor 50	27.2
C	Minor 50	26.17
C	Minor 53	24.89	25.1		-6.50067		3.15742e-07		1160.75	2321.49
C	Minor 53	25.71
C	Minor 53	24.69
