# Supplementary material for: The common house spider, Parasteatoda tepidariorum, maintains silk gene expression on sub-optimal diet
Source: PLoS One. 2020 Dec 9;15(12):e0237286. doi: 10.1371/journal.pone.0237286 (PMC7725297; doi:10.1371/journal.pone.0237286)
Supplement: S1 Table — (XLSX) [file pone.0237286.s003.xlsx]

## Sheet: Sheet1
Group	Spider Number	Start Weight	End Weight	Difference		Used for qPCR?	egg sacs?	mature at dissection?
A	5	13.6	19.47	5.87
A	6	43.6	101.18	57.58
A	7	64.6	55.1	-9.5
A	8	9.3	22.13	12.83
A	9	68.6	79.43	10.83
A	10	11.8	29.33	17.53		major	no	maybe?
A	11	29.5	31.82	2.32		minor, major	no	maybe?
A	12	36.6	61.07	24.47
A	13	20.1	85.62	65.52
A	14	21.4	49.3	27.9
A	15	34.2	61.75	27.55
A	16	15.4	51.99	36.59
A	17	17.1	56.25	39.15		minor, major		yes
A	18	38	61.17	23.17
A	19	23.2	31.84	8.64		major		no indication
A	20	12.3	36.6	24.3
A	21	51.1	88.3	37.2		minor, major	yes	yes
A	22	27	85.8	58.8
A	23	19.6	52.2	32.6
A	24	38.7	69.8	31.1		minor, major	yes - 2	yes
B	25	15.4	45.4	30
B	26	18	105.8	87.8
B	27	49.9	99.3	49.4
B	28	36.1	43.8	7.7
B	29	67.3	62	-5.3
B	30	28.4	128.5	100.1		minor, major		yes
B	31	32	81	49		minor, major	yes - 3	yes
B	32	13.4	101	87.6		minor		yes
B	33	41	72.7	31.7
B	34	16.7	58	41.3
B	35	21.6	70	48.4
B	36	20.6	137	116.4		minor, major		yes
B	37	37.8	142.2	104.4		minor, major		yes
B	51	27.2	141.77	114.57
B	52	11.9	126.09	114.19		major	yes	yes
B	55	30.3	37	6.7
B	56	24.8	128.9	104.1
B	57	39.5	27.61	-11.89
C	38	16.7	62.13	45.43
C	39	21.5	22.38	0.88
C	40	17.3	77.75	60.45		major	yes	yes
C	41	20.3	29.2	8.9
C	42	35.3	37.92	2.62
C	43	27.9	40.95	13.05
C	44	37.2	71.1	33.9		minor	yes -2	yes
C	45	14.3	16.11	1.81
C	46	9.3	76.59	67.29		minor, major		yes
C	47	39.9	47.23	7.33
C	48	44	47.21	3.21		minor, major	yes - 3	yes
C	49	31	58.78	27.78
C	50	12.9	83.04	70.14		minor, major		yes
C	53	66.7	59.14	-7.56		minor, major	yes	yes
C	54	20.8	22.9	2.1
C	58	17.5	42.28	24.78
C	59	44.1	35.6	-8.5
C	60	103.6	69.2	-34.4
C	61	31.1	41.25	10.15
